# Supplementary material for: A Novel Nanoporous Adsorbent for Pesticides Obtained from Biogenic Calcium Carbonate Derived from Waste Crab Shells
Source: Nanomaterials (Basel). 2023 Nov 28;13(23):3042. doi: 10.3390/nano13233042 (PMC10707880; doi:10.3390/nano13233042)
Supplement: Supplementary file 1 [file nanomaterials-13-03042-s001.zip]

Archive with 1 entries (1 files):
- nanomaterials-2727345-supplementary.pdf
